# Supplementary material for: Interlaboratory validation trial report on multiplex real-time PCR method for molecular serotyping and identification of the 30 major clonal complexes of Listeria monocytogenes circulating in food in Europe
Source: Microbiol Spectr. 2025 May 22;13(7):e00116-25. doi: 10.1128/spectrum.00116-25 (PMC12210911; doi:10.1128/spectrum.00116-25)
Supplement: Table S1 — Description of the conditions applied by the participating laboratories. [file spectrum.00116-25-s0001.xlsx]

## Sheet: Table S1 PCR Conditions
Supplementary Table: Summary of the conditions applied by each participating laboratory.
	Extraction Method	Master Mix	Amplification Programm	Thermocycler
Lab 1	Spin column QIAamp DNA Mini Kit (Qiagen, Ref 51304)	GoTaq Probe qPCR (Promega)	Fast	7500 Fast Ral-Time PCR System (Applied Biosystems)
Lab 2	Boiling InstaGene Matrix (BIO-RAD)	iQ Multiplex Powermix (BIO-RAD)	Conventionnal	CFX 96 (BIO-RAD)
Lab 3	Magnetic beads Maxwell RSC 48 with the RSC Cultured Cells DNA Kit (Promega)	GoTaq Probe qPCR (Promega)	Fast	CFX 96 (BIO-RAD)
Lab 4	Boiling Lysis Buffer (NZYtech)	NZYSpeed qPCR Probe Master Mix 2x (NZYTECH)	Conventional	CFX Opus Deepwell (BIO-RAD)
Lab 5	Boiling • InstaGene Matrix (BIO-RAD) (panel α, λ, Δ) • Inviprep® Fast Lysis Buffer (panel β)	2x qPCR BIO Probe Mix No-ROX (PCR Biosystems)	• Conventional (step 1) • Fast (step 2, 3)	CFX 96 (BIO-RAD)
Lab 6	Magnetic beads MagMAX Core Nucleic Acid Purification Kit (Applied Biosystems)	VetMAX-Plus qPCR Master Mix (Applied Biosystems)	Conventionnal	CFX 96 (BIO-RAD)
Lab 7	Magnetic Beads EZ1 Qiagen	PerfeCTa qPCR ToughMix Low Rox (Quantabio)	Conventionnal	CFX 96 (BIO-RAD)
Lab 8	Ethanol precipitation Wizard SV genomic DNA purification system extraction kit (Promega)	• Kappa probe fast Universal (Sigma) • GoTaq Probe qPCR (Promega)	Fast	MIC 4 (PROTEIGENE)
Lab 9	Boiling InstaGene Matrix (BIO-RAD)	SsoAdvanced Universal Probes Supermix (BIO-RAD)	Conventionnal	CFX 96 (BIO-RAD)
Lab 10	Boiling InstaGene Matrix (BIO-RAD)	• Luna Probe Real-time PCR (BioLabs) • SsoAdvanced Universal Probes Supermix (BIO-RAD)	Conventionnal	qTOWER (Analytik Jena)
Lab 11	Boiling InstaGene Matrix (BIO-RAD)	Brilliant Probe Multiplex MM (Agilent)	Conventionnal	CFX 96 Biorad
Lab 12	Boiling InstaGene Matrix (BIO-RAD)	PerfeCTa qPCR ToughMix (Quantabio)	Conventionnal	LightCycler 480 Roche
Lab 13	Spin column Qiagen blood and tissue kit (Qiagen)	SsoAdvanced Universal Probes Supermix (BIO-RAD)	Conventionnal	CFX 96 Biorad
Lab 14	Spin column Qiagen blood and tissue kit (Qiagen)	PerfeCTa qPCR ToughMix Low Rox (Quantabio)	Conventionnal	LightCycler 480 Roche
Lab 15	Boiling InstaGene Matrix (BIO-RAD)	SsoAdvanced Universal Probes Supermix (BIO-RAD)	Conventionnal	CFX 96 (BIO-RAD)
